# Supplementary material for: Reducing Sintering Temperature While Optimizing Electrical Properties of BCZT-Based Lead-Free Ceramics by Adding MnO2 as Sintering Aid
Source: Materials (Basel). 2025 Apr 21;18(8):1888. doi: 10.3390/ma18081888 (PMC12028373; doi:10.3390/ma18081888)
Supplement: Supplementary file 1 [file materials-18-01888-s001.zip]

Archive with 1 entries (1 files):
- materials-3527814-supplementary.pdf
